# Supplementary material for: IME_Rho_tet, a novel family of putative integrative mobilizable elements spreading tetracycline resistance genes tet(W) and tet(32) among human and animal gut bacteria
Source: Microb Genom. 2026 Feb 13;12(2):001640. doi: 10.1099/mgen.0.001640 (PMC12904643; doi:10.1099/mgen.0.001640)
Supplement: Table S1. [file mgen-12-01640-s001.xlsx]

## Sheet: Table S2
	RPP cluster	IME_Rho_tet	proportion of IME_Rho_tet	aa similarity to reference WP_014078531
Protéines référencées sur ResFinder	TetW	290	0.575397	96-100%
	Tet32	167	0.331349	67-69%
	TetO	6	0.0119048	67-68 %
	TetO/32/O_1	2	0.00396825	0.675
	TetO/32/O_5	5	0.00992063	67-67.5%
	TetW/O_new	2	0.00396825	0.926
	TetW/O_newVar1	6	0.0119048	98-99%
	TetW/32_new	1	0.00198413	0.973
Nouveaux variants	Tet32_newVar1	6	0.0119048	0.673
	Tet32_newVar2	2	0.00396825	0.69
Nouvelles protéines	RPP_new1	15	0.0297619	0.714
	RPP_new2	2	0.00396825	0.726
Totaux		504

## Sheet: Table S3
	Relaxase cluster	IME_Rho_tet	proportion of IME_Rho_tet	aa similarity to reference WP_014078536
Protéines référencées sur ResFinder	REL_C0	137	0.271825	94.6-100%
	REL_C1	129	0.255952	72-74.5%
	REL_C2	115	0.228175	72.5-73%
	REL_C3	2	0.00396825	0.74
	REL_C4	32	0.0634921	71.5-75%
	REL_C5	44	0.0873016	72-73.5%
	REL_C6	4	0.00793651	0.75
	REL_C7	8	0.015873	72.5-74%
Nouveaux variants	REL_C9	14	0.0277778	64.5%%
	REL_C11	4	0.00793651	0.74
Nouvelles protéines	REL_C12	8	0.015873	0.68
	REL_C17	2	0.00396825	89-93%
	REL_C23	1	0.00198413	0.735
	REL_C25	1	0.00198413	0.745
	REL_C26	2	0.00396825	0.635
	REL_C31	1	0.00198413	0.73
Totaux	TOTAL	504

## Sheet: Table S4
	Recombinase cluster	IME_Rho_tet	proportion of IME_Rho_tet	aa similarity to reference WP_014078528
Protéines référencées sur ResFinder	REC_C0	256	0.507937	93.5-100%
	REC_C1	228	0.452381	85-86.5%
	REC_C2	12	0.0238095	87-90%
	REC_C3	4	0.00793651	0.865
	REC_C4	4	0.00793651	87-89%
Totaux	TOTAL	504
