# Supplementary material for: IME_Rho_tet, a novel family of putative integrative mobilizable elements spreading tetracycline resistance genes tet(W) and tet(32) among human and animal gut bacteria
Source: Microb Genom. 2026 Feb 13;12(2):001640. doi: 10.1099/mgen.0.001640 (PMC12904643; doi:10.1099/mgen.0.001640)
Supplement: Table S2. [file mgen-12-01640-s002.xlsx]

## Sheet: Table S2
RPP cluster	IME_Rho_tet	proportion of IME_Rho_tet	aa similarity to reference WP_014078531
TetW	290	0.575397	96-100%
Tet32	167	0.331349	67-69%
TetO	6	0.0119048	67-68 %
TetO/32/O_1	2	0.00396825	0.675
TetO/32/O_5	5	0.00992063	67-67.5%
TetW/O_new	2	0.00396825	0.926
TetW/O_newVar1	6	0.0119048	98-99%
TetW/32_new	1	0.00198413	0.973
Tet32_newVar1	6	0.0119048	0.673
Tet32_newVar2	2	0.00396825	0.69
RPP_new1	15	0.0297619	0.714
RPP_new2	2	0.00396825	0.726
	504

## Sheet: Table S3
Relaxase cluster	IME_Rho_tet	proportion of IME_Rho_tet	aa similarity to reference WP_014078536
REL_C0	137	0.271825	94.6-100%
REL_C1	129	0.255952	72-74.5%
REL_C2	115	0.228175	72.5-73%
REL_C3	2	0.00396825	0.74
REL_C4	32	0.0634921	71.5-75%
REL_C5	44	0.0873016	72-73.5%
REL_C6	4	0.00793651	0.75
REL_C7	8	0.015873	72.5-74%
REL_C9	14	0.0277778	64.5%%
REL_C11	4	0.00793651	0.74
REL_C12	8	0.015873	0.68
REL_C17	2	0.00396825	89-93%
REL_C23	1	0.00198413	0.735
REL_C25	1	0.00198413	0.745
REL_C26	2	0.00396825	0.635
REL_C31	1	0.00198413	0.73
TOTAL	504

## Sheet: Table S4
Recombinase cluster	IME_Rho_tet	proportion of IME_Rho_tet	aa similarity to reference WP_014078528
REC_C0	256	0.507937	93.5-100%
REC_C1	228	0.452381	85-86.5%
REC_C2	12	0.0238095	87-90%
REC_C3	4	0.00793651	0.865
REC_C4	4	0.00793651	87-89%
TOTAL	504
